# Supplementary material for: A rapid inducible RNA decay system reveals fast mRNA decay in P-bodies
Source: Nat Commun. 2024 Mar 28;15:2720. doi: 10.1038/s41467-024-46943-z (PMC10979015; doi:10.1038/s41467-024-46943-z)
Supplement: Supplementary file 5 — Supplementary Data 1 [file 41467_2024_46943_MOESM5_ESM.xlsx]

## Sheet: siRNA sequences
Name	Gene Targeting	Species cross reference	Sequence
Negative Control DsiRNA, 5 nmol	none	Human/mouse	N/A
mm.Ri.Actb.13.3-SEQ1	mACTB	Mouse	rCrUrGrUrUrArCrUrGrArGrCrUrGrCrGrUrUrUrUrArCrACC
mm.Ri.Actb.13.3-SEQ2	mACTB	Mouse	rGrGrUrGrUrArArArArCrGrCrArGrCrUrCrArGrUrArArCrArGrUrC
mm.Ri.Actb.13.2-SEQ1	mACTB	Mouse	rUrUrGrArGrArCrCrArArUrArArArArGrUrGrCrArCrArCCT
mm.Ri.Actb.13.2-SEQ2	mACTB	Mouse	rArGrGrUrGrUrGrCrArCrUrUrUrUrArUrUrGrGrUrCrUrCrArArGrU
mm.Ri.Actb.13.1-SEQ1	mACTB	Mouse	rGrArArCrArUrGrGrCrArUrUrGrUrUrArCrCrArArCrUrGGG
mm.Ri.Actb.13.1-SEQ2	mACTB	Mouse	rCrCrCrArGrUrUrGrGrUrArArCrArArUrGrCrCrArUrGrUrUrCrArA
mCherry.Ri.215470.13.1-SEQ1	mCherry	Human	rGrUrCrArArCrArUrCrArArGrUrUrGrGrArCrArUrCrArCCT
mCherry.Ri.215470.13.1-SEQ2	mCherry	Human	rArGrGrUrGrArUrGrUrCrCrArArCrUrUrGrArUrGrUrUrGrArCrGrU
mCherry.Ri.215470.13.2-SEQ1	mCherry	Human	rGrArGrUrUrCrArUrCrUrArCrArArGrGrUrGrArArGrCrUGC
mCherry.Ri.215470.13.2-SEQ2	mCherry	Human	rGrCrArGrCrUrUrCrArCrCrUrUrGrUrArGrArUrGrArArCrUrCrGrC
mCherry.Ri.215470.13.3-SEQ1	mCherry	Human	rGrArGrCrArArGrGrGrCrGrArGrGrArGrGrArUrArArCrATG
mCherry.Ri.215470.13.3-SEQ2	mCherry	Human	rCrArUrGrUrUrArUrCrCrUrCrCrUrCrGrCrCrCrUrUrGrCrUrCrArC
mm.Ri.Xrn1.13.1-SEQ1	mXRN1	Mouse	rArUrG rArCrA rGrUrU rUrGrU rCrArG rGrUrA rArArA rUrUG T
mm.Ri.Xrn1.13.1-SEQ2	mXRN1	Mouse	rArCrA rArUrU rUrUrA rCrCrU rGrArC rArArA rCrUrG rUrCrA rUrUrG
mm.Ri.Xrn1.13.2-SEQ1	mXRN1	Mouse	rCrUrA rArArG rUrCrA rUrCrC rArArC rUrUrA rCrArG rArUA A
mm.Ri.Xrn1.13.2-SEQ2	mXRN1	Mouse	rUrUrA rUrCrU rGrUrA rArGrU rUrGrG rArUrG rArCrU rUrUrA rGrArU
mm.Ri.Xrn1.13.3-SEQ1	mXRN1	Mouse	rArUrC rArGrU rGrArU rArCrC rUrCrA rArUrA rArArU rCrUG T
mm.Ri.Xrn1.13.3-SEQ2	mXRN1	Mouse	rArCrA rGrArU rUrUrA rUrUrG rArGrG rUrArU rCrArC rUrGrA rUrGrU
mm.Ri.Ddx6.13.1-SEQ1	mDDX6	Mouse	rCrArG rArArA rArGrA rUrGrG rUrUrG rGrUrA rArArA rUrCT T
mm.Ri.Ddx6.13.1-SEQ2	mDDX6	Mouse	rArArG rArUrU rUrUrA rCrCrA rArCrC rArUrC rUrUrU rUrCrU rGrArA
mm.Ri.Ddx6.13.2-SEQ1	mDDX6	Mouse	rGrGrA rArCrC rArArU rUrUrA rCrGrA rGrArU rGrArC rArUA A
mm.Ri.Ddx6.13.2-SEQ2	mDDX6	Mouse	rUrUrA rUrGrU rCrArU rCrUrC rGrUrA rArArU rUrGrG rUrUrC rCrUrC
mm.Ri.Ddx6.13.3-SEQ1	mDDX6	Mouse	rArCrA rCrCrU rGrUrG rCrArG rCrUrA rArCrA rArArG rCrAT G
mm.Ri.Ddx6.13.3-SEQ2	mDDX6	Mouse	rCrArU rGrCrU rUrUrG rUrUrA rGrCrU rGrCrA rCrArG rGrUrG rUrCrU
