# Supplementary material for: A rapid inducible RNA decay system reveals fast mRNA decay in P-bodies
Source: Nat Commun. 2024 Mar 28;15:2720. doi: 10.1038/s41467-024-46943-z (PMC10979015; doi:10.1038/s41467-024-46943-z)
Supplement: Supplementary file 12 — Source Data [file 41467_2024_46943_MOESM12_ESM.xlsx]

## Sheet: Fig1c
Figure 1c, Flow Cytometry Data Quantification
Plotted Data:
Conditions:	mCherry KD AVG	Standard Deviation	Halo KD AVG	Standard Deviation
+ SMG7C + MS2	73.9626	5.76942	12.646	11.8567
- SMG7C + MS2	16.0468	9.774	11.6546	6.12201
+ SMG7C - MS2	-1.17207	5.66654	6.42745	10.585
- SMG7C - MS2	5.69638	1.34644	7.64558	5.37285
Raw Flow Cytometry Data
	Rep 1					Rep 2					Rep 3					Combine
Conditions:	mCherry Geo Mean	mCherry KD (%)	Halo Geo Mean	Halo KD (%)		mCherry Geo Mean	mCherry KD (%)	Halo Geo Mean	Halo KD (%)		mCherry Geo Mean	mCherry KD (%)	Halo GeoMean	Halo KD (%)		mCherry KD Ave	mCherry KD StdDev	Halo KD Ave	Halo KD StdDev
mCherry-24MS2 + FRB-SMG7 + Rapa	315	74.0527	380	7.76699		537	66.8519	299	28.9786		383	80.9831	580	1.1925		73.9626	5.76942	12.646	11.8567
mCherry-24MS2 + FRB-SMG7 No Rapa	1214		412			1620		421			2014		587
mCherry-24MS2 + FRB-BFP + Rapa	1059	29.8675	404	5.60748		1374	8.94632	363	20.0441		1925	9.32642	633	9.31232		16.0468	9.774	11.6546	6.12201
mCherry-24MS2 + FRB-BFP No Rapa	1510		428			1509		454			2123		698
mCherry + FRB-SMG7 + Rapa	12346	4.49447	476	-4.15755		13545	-6.83862	600	17.0124							-1.17207	5.66654	6.42745	10.585
mCherry + FRB-SMG7 No Rapa	12927		457			12678		723
mCherry + FRB-BFP + Rapa	5915	4.34994	559	2.27273		9226	7.04282	755	13.0184							5.69638	1.34644	7.64558	5.37285
mCherry + FRB-BFP No Rapa	6184		572			9925		868
*Knockdown Efficiency calculated by normalizing each transfection condition with Rapa vs No Rapa

## Sheet: Fig1f-g
Figure 1f, ACTB-MBS Average Total RNA per Cell								Figure 1g, hPolR2A Average Total RNA per Cell								Sample size, cell numbers per replicate per condition (applies to each dataset in Figures 1f-g)
Treatment type	Time after Treatment (hours)							Treatment type	Time of Treatment							Treatment type	Time after Treatment (hours)
Rapa + DRB	0	0.5	1	2	6	9		Rapa + DRB	Steady State	30 min	1 hour	2 hour	6 hour	9 hour		Rapa + DRB	0	0.5	1	2	6	9
Rep 1	77	31	16	3	2	2		Rep 1	38	44	35	40	23	12		Rep 1	55	36	34	41	36	42
Rep 2	49	43	24	4	2	3		Rep 2	43	40	37	35	25	14		Rep 2	41	31	35	39	32	36
Average	63	37	20	3.5	2	2.5		Average	40.5	42	36	37.5	24	13		Total Cells:	96	67	69	80	68	78
Standard Deviation	19.799	8.48528	5.65685	0.707107	0	0.707107		Standard Deviation	3.53553	2.82843	1.41421	3.53553	1.41421	1.41421
																ACTB siRNA + DRB	0	2	6	9
mCherry siRNA + DRB	0	2	6	9				mCherry siRNA + DRB	Steady State	2 hour	6 hour	9 hour				Rep 1	55	35	25	28
Rep 1 Avg	77	54	4	2				Rep 1	38	34	33	17				Rep 2	41	29	34	31
Rep 2 Avg	49	29	0	0				Rep 2	43	29	30	15				Total Cells:	96	64	59	59
Average	63	41.5	2	1				Average	40.5	31.5	31.5	16
Standard Deviation	19.799	17.6777	2.82843	1.41421				Standard Deviation	3.53553	3.53553	2.12132	1.41421				DRB	0	2	6	9
																Rep 1	55	36	31	35
DRB	0	2	6	9				DRB	Steady State	2 hour	6 hour	9 hour				Rep 2	41	40	34	36
Rep 1 Avg	77	51	28	34				Rep 1	38	37	23	19				Total Cells:	96	76	65	71
Rep 2 Avg	49	44	38	33				Rep 2	43	35	28	16
Average	63	47.5	33	33.5				Average	40.5	36	25.5	17.5
Standard Deviation	19.799	4.94975	7.07107	0.707107				Standard Deviation	3.53553	1.41421	3.53553	2.12132

## Sheet: Fig 2e-h
Figure 2e, ACTB-MBS Average RNA Intensity in P-bodies (arbitrary units)								Figure 2f, mPolR2A Average RNA Intensity in P-bodies (arbitrary units)
Treatment type	Time after Treatment (hours)							Treatment type	Time after Treatment (hours)
Rapa + DRB	0	0.5	1	2	6	9		Rapa + DRB	0	0.5	1	2	6	9
Rep 1	104904	2562410	397548	83292	13632	12932		Rep 1	312479	210473	312457	152254	130550	145554
Rep 2	80043	1027084	355198	58313	NaN	19395		Rep 2	126525	170421	144340	150025	NaN	72997
Rep 3	84235	1732318	385714	72387	23292	34314		Rep 3	149121	189522	177776	91448	106057	64255
Rep 4	56172	1254409	316251	NaN	23006	10814		Rep 4	123363	79784	76049	NaN	51927	49130
Average	81338.5	1.64406e+06	363678	71330.7	19976.7	19363.8		Average	177872	162550	177656	131242	96178	82984
Standard Deviation	19989.6	679128	36304.2	12523	5496.5	10614.1		Standard Deviation	90468.1	57550.7	99339.9	34480.9	40231.7	42862.6
ACTB siRNA + DRB	0	2	6	9				ACTB siRNA + DRB	0	2	6	9
Rep 1	104904	60501	6169	381				Rep 1	312479	221892	97542	96115
Rep 2	80043	87524	23338	665				Rep 2	126525	113635	71361	47473
Rep 3	84235	36932	11683	13824				Rep 3	149121	75096	45116	59764
Rep 4	56172	NaN	2781	2538				Rep 4	123363	NaN	41502	46157
Average	81338.5	61652.3	10992.8	4352				Average	177872	136874	63880.2	62377.2
Standard Deviation	19989.6	25315.6	9010.79	6386.76				Standard Deviation	90468.1	76107.3	26089.3	23311.6
DRB	0	0.5	1	2	6	9		DRB	0	0.5	1	2	6	9
Rep 1	104904	73899	56207	53987	44645	70918		Rep 1	312479	278872	167445	164016	66875	100390
Rep 2	80043	87237	89535	32760	43297	29595		Rep 2	126525	83263	169617	168334	79881	22844
Rep 3	84235	67346	77557	42677	30062	32146		Rep 3	149121	119284	NaN	NaN	113265	69726
Rep 4	56172	55203	52705	35974	33456	62207		Rep 4	123363	106012	87947	63027	54792	73121
Average	81338.5	70921.2	69001	41349.5	37865	48716.5		Average	177872	146858	141670	131792	78703.2	66520.2
Standard Deviation	19989.6	13353.1	17550.8	9383.39	7206.5	20937.3		Standard Deviation	90468.1	89257.6	46537.9	59591.6	25216.1	32190.2
Figure 2g, DCP1a Average Number of P-bodies per Cell								Figure 2h, DCP1a Average P-body Intensity (arbitrary units)
Treatment type	Time after Treatment (hours)							Treatment type	Time after Treatment (hours)
Rapa + DRB	0	0.5	1	2	6	9		Rapa + DRB	0	0.5	1	2	6	9
Rep 1	57	47	59	37	25	28		Rep 1	6927	5886	5311	6806	12220	13105
Rep 2	44	46	52	46	NaN	25		Rep 2	6051	5406	6157	8990	NaN	11075
Rep 3	42	45	41	25	18	13		Rep 3	4881	5490	7265	8707	12460	14172
Rep 4	35	32	31	NaN	13	14		Rep 4	4445	4148	6066	NaN	11920	11278
Average	44.5	42.5	45.75	36	18.6667	20		Average	5576	5232.5	6199.75	8167.67	12200	12407.5
Standard Deviation	9.18332	7.04746	12.3119	10.5357	6.02771	7.61577		Standard Deviation	1127.39	752.687	805.057	1187.7	270.555	1488.99
ACTB siRNA + DRB	0	2	6	9				ACTB siRNA + DRB	0	2	6	9
Rep 1	57	46	24	20				Rep 1	6927	11979	12149	11376
Rep 2	44	24	22	19				Rep 2	6051	9133	12319	11362
Rep 3	42	21	11	13				Rep 3	4881	7567	16806	16387
Rep 4	35	NaN	8	9				Rep 4	4445	NaN	12469	15665
Average	44.5	30.3333	16.25	15.25				Average	5576	9559.67	13435.8	13697.5
Standard Deviation	9.18332	13.6504	7.932	5.18813				Standard Deviation	1127.39	2236.73	2250.63	2704.83
DRB	0	0.5	1	2	6	9		DRB	0	0.5	1	2	6	9
Rep 1	57	81	41	38	19	19		Rep 1	6927	5679	6007	8477	13594	11480
Rep 2	44	38	48	31	19	18		Rep 2	6051	5019	6787	8100	14357	14661
Rep 3	42	38	NaN	NaN	15	12		Rep 3	4881	4933	NaN	NaN	14181	16242
Rep 4	35	38	34	20	11	8		Rep 4	4445	5005	6154	7630	12888	18521
Average	44.5	48.75	41	29.6667	16	14.25		Average	5576	5159	6316	8069	13755	15226
Standard Deviation	9.18332	21.5	7	9.07377	3.82971	5.18813		Standard Deviation	1127.39	348.708	414.467	424.35	663.699	2957.53
NaN = denotes a problematic coverslip (flipped, broken, too many bubbles) resulting in the coverslip/channel being excluded
Samples size, cell numbers per replicate per condition (applies to each dataset in Figures 2e-h)
Treatment type	Time after Treatment (hours)
Rapa + DRB	0	0.5	1	2	6	9
Rep 1	41	32	37	34	35	47
Rep 2	29	13	29	48	0	24
Rep 3	76	43	93	67	60	50
Rep 4	107	62	75	0	67	52
Total Cells:	253	150	234	149	162	173
ACTB siRNA + DRB	0	2	6	9
Rep 1	41	35	29	26
Rep 2	29	49	33	23
Rep 3	76	72	63	54
Rep 4	107	0	51	71
Total Cells:	253	156	176	174
DRB	0	0.5	1	2	6	9
Rep 1	41	29	36	30	31	29
Rep 2	29	14	45	17	30	12
Rep 3	76	76	0	0	56	61
Rep 4	107	93	83	78	66	73
Total Cells:	253	212	164	125	183	175

## Sheet: Fig 3c-e
Raw Data from FISH-IF
Figures 3c-e, Experimental Data
Experimental P-body RNA per cell
Time after Rapa + DRB (minutes)	0	5	10	15	30	60	120
Rep 1	38	34	96	174	177	25	10
Rep 2	31	36	85	163	96.31	29	6
Rep 3	29	78	176	194	125.95	25	6
Rep 4	21	70	169	214	105	23	NaN
Average	29.75	54.5	131.5	186.25	126.065	25.5	7.33333
Standard Deviation	6.99405	22.7669	47.641	22.5148	36.1639	2.51661	2.3094
Raw Cytoplasmic RNA Data
Time after Rapa + DRB (minutes)	0	5	10	15	30	60	120
Rep 1	1401	1553	1101	1006	627	177	99
Rep 2	1346	1157	1157	1155	631	163	41
Rep 3	1808	1719	1560	1307	789	260	59
Rep 4	1655	1661	1441	1259	674	258	NaN
Average	1552.5	1522.5	1314.75	1181.75	680.25	214.5	66.3333
Standard Deviation	217.088	253.19	221.104	133.24	75.5574	51.7075	29.6873
Theoretical Data
Figure 3c, Assumption I, kPB=0
Time after Rapa + DRB (minutes)	0	1	2	3	4	5	6	7	8	9	10	11	12	13	14	15	16	17	18	19	20	21	22	23	24	25	26	27	28	29	30	31	32	33	34	35	36	37	38	39	40	41	42	43	44	45	46	47	48
Theor P-body RNA	0	8	16	23	30	36	42	48	53	57	62	66	70	73	77	80	82	85	87	89	91	93	95	96	97	98	99	100	101	101	102	102	102	102	102	102	102	102	102	102	101	101	100	100	99	98	98	97	96
Theor Cyto RNA	1697	1645	1594	1546	1498	1453	1409	1367	1326	1287	1249	1212	1176	1142	1109	1077	1046	1016	987	959	933	906	881	857	833	810	788	767	746	726	707	688	670	652	635	618	602	587	572	557	543	529	516	503	490	478	466	455	443
Figure 3d, Assumption II, kPB=kCT
Time after Rapa + DRB (minutes)	0	1	2	3	4	5	6	7	8	9	10	11	12	13	14	15	16	17	18	19	20	21	22	23	24	25	26	27	28	29	30	31	32	33	34	35	36	37	38	39	40	41	42	43	44	45	46	47	48
Theor P-body RNA	0	10	19	28	36	44	51	58	64	70	76	81	86	90	94	98	102	105	108	111	113	115	117	119	121	122	123	124	125	126	127	127	128	128	128	128	128	128	127	127	127	126	125	125	124	123	122	122	121
Theor Cyto RNA	1686	1637	1590	1544	1499	1456	1414	1373	1334	1295	1258	1222	1187	1153	1120	1088	1057	1027	998	969	942	915	889	864	840	816	793	771	749	728	708	688	669	650	632	614	597	580	564	549	533	519	504	490	477	464	451	438	426
Figure 3e, Assumption III, kL=0
Time after Rapa + DRB (minutes)	0	1	2	3	4	5	6	7	8	9	10	11	12	13	14	15	16	17	18	19	20	21	22	23	24	25	26	27	28	29	30	31	32	33	34	35	36	37	38	39	40	41	42	43	44	45	46	47	48
Theor P-body RNA	0	24	45	63	78	92	103	113	121	128	133	138	141	144	146	147	148	148	148	147	147	145	144	142	140	138	136	134	131	129	126	124	121	119	116	114	111	108	106	103	101	98	96	94	91	89	87	84	82
Theor Cyto RNA	1674	1627	1582	1538	1495	1454	1413	1374	1336	1299	1263	1228	1193	1160	1128	1097	1066	1037	1008	980	952	926	900	875	851	827	804	782	760	739	719	699	679	660	642	624	607	590	573	558	542	527	512	498	484	471	458	445	433
NaN = denotes a problematic coverslip (flipped, broken, too many bubbles) resulting in the coverslip/channel being excluded
Samples size, cell numbers per replicate per condition (applies to each plot in Figures 3c-e,g)
Time after Rapa + DRB (minutes)	0	5	10	15	30	60	120
Rep 1	41	70	52	36	32	37	34
Rep 2	29	70	40	49	13	29	48
Rep 3	76	128	91	63	43	93	67
Rep 4	107	177	101	98	62	75	0
Total	253	445	284	246	150	234	149
[truncated: 72 more columns]

## Sheet: Fig 3f-g
Figure 3f, Goodness of Fit Test
Reduced Chi^2	Cyto	P-Body	Total
Assumption I, kpbody = 0	0.19	25.24	25.43
Assumption II, kpbody = kcyto	0.01	35.58	35.59
Assumption III, kleave = 0	0.03	0.46	0.49
No Assumptions	0.02	0.37	0.39
Figure 3g, Rate Constants
Plotted Values:				Raw Values:	Rate Constant
	Rate constant (Average)	Standard Deviation			kpbody	kcyto	krecruit	RNA initial
kpbody	0.110006	0.0321498		Rep 1:	0.0690813	0.0172537	0.0125729	1548.9
kcyto	0.0126513	0.00334879		Rep 2:	0.0997136	0.0129138	0.0130402	1415
krecruit	0.0155714	0.00324602		Rep 3:	0.133548	0.0107476	0.017657	1928.85
RNA Initial	1674.92	234.768		Rep 4:	0.13768	0.00969022	0.0190156	1806.94
				Average:	0.110006	0.0126513	0.0155714	1674.92
				Standard Deviation:	0.0321499	0.00334878	0.00324603	234.769

## Sheet: Fig 4 b-c
Supplemental Figure 4b, ACTB-MBS Average P-body RNA per Cell									Supplemental Figure 4c, mGAPDH Average P-body RNA per Cell									Samples size, cell numbers per replicate per condition (applies to each dataset in Figures 4b-c)
Treatment type	Time of Treatment								Treatment type	Time of Treatment								Treatment type	Time after Treatment (hours)
XRN1 siRNA	0	0.25	0.5	1	2	6	9		XRN1 siRNA	0	0.25	0.5	1	2	6	9		XRN1 siRNA	0	0.25	0.5	1	2	6	9
Rep 1	28	382	552	386	145	13	5		Rep 1	22	29	31	11	9	9	10		Rep 1	83	60	89	73	67	78	90
Rep 2	6	207	547	457	52	11	5		Rep 2	NaN	19	19	18	8	10	9		Rep 2	63	105	85	88	59	98	91
Rep 3	19	124	NaN	594	185	17	7		Rep 3	74	80	NaN	51	40	42	64		Rep 3	110	109	0	124	147	132	99
Rep 4	22	105	528	574	219	15	5		Rep 4	53	50	83	32	46	16	45		Rep 4	119	113	118	137	109	142	109
Average	18.75	204.5	542.333	502.75	150.25	14	5.5		Average	49.6667	44.5	44.3333	28	25.75	19.25	32		Total Cells:	375	387	292	422	382	450	389
Standard Deviation	9.28709	126.35	12.6623	98.5338	72.1451	2.58199	1		Standard Deviation	26.1598	26.9629	34.0196	17.6446	20.0728	15.4785	27.117
																		NC siRNA	0	0.25	0.5	1	2	6	9
NC siRNA	0	0.25	0.5	1	2	6	9		NC siRNA	0	0.25	0.5	1	2	6	9		Rep 1	70	64	83	73	77	66	73
Rep 1	51	187	97	22	7	3	2		Rep 1	9	16	19	10	8	6	5		Rep 2	0	33	83	0	90	87	54
Rep 2	NaN	272	118	NaN	9	3	2		Rep 2	9	25	13	NaN	9	4	7		Rep 3	114	125	125	120	113	113	124
Rep 3	24	179	174	64	13	2	2		Rep 3	45	65	61	80	41	27	71		Rep 4	62	64	100	104	235	117	112
Rep 4	21	208	217	82	8	4	2		Rep 4	64	72	75	61	65	80	82		Total Cells:	246	286	391	297	515	383	363
Average	32	211.5	151.5	56	9.25	3	2		Average	31.75	44.5	42	50.3333	30.75	29.25	41.25
Standard Deviation	16.5227	42.1466	54.4334	30.7896	2.62996	0.816497	0		Standard Deviation	27.3907	28.101	30.6594	36.1985	27.5	35.3966	40.9583
																		Total Cells:	224	228	215	252	266	193	203
NaN = denotes missing technical replicate due to problematic coverslip (flipped, broken, too many bubbles)

## Sheet: Fig 4 e-f
Supplemental Figure 4e, ACTB-MBS Average Total RNA per Cell									Supplemental Figure 4f, mGAPDH Average Total RNA per Cell									Samples size, cell numbers per replicate per condition (applies to each dataset in Figures 4e-f)
Treatment type	Time after Rapa + DRB (hours)								Treatment type	Time after Rapa + DRB (hours)								Treatment type	Time after Treatment (hours)
DDX6 siRNA	0	0.25	0.5	1	2	6	9		DDX6 siRNA	0	0.25	0.5	1	2	6	9		DDX6 siRNA	0	0.25	0.5	1	2	6	9
Rep 1	2175	2178	1964	1521	833	181	52		Rep 1	1020	952	974	939	750	771	482		Rep 1	45	55	58	58	48	29	32
Rep 2	2189	2085	2017	1596	908	190	75		Rep 2	786	728	766	751	659	674	507		Rep 2	55	52	49	58	76	28	52
Rep 3	2687	2134	2248	1928	1133	241	122		Rep 3	1580	1433	1560	1447	1337	1122	1068		Rep 3	69	36	42	63	69	60	70
Rep 4	2835	1897	1851	1954	1222	183	180		Rep 4	1416	1157	1226	1492	1267	1079	997		Rep 4	55	85	66	73	73	76	49
Average	2471.5	2073.5	2020	1749.75	1024	198.75	107.25		Average	1200.5	1067.5	1131.5	1157.25	1003.25	911.5	763.5		Total Cells:	224	228	215	252	266	193	203
Standard Deviation	339.75	123.646	167.023	223.202	183.505	28.4297	56.5766		Standard Deviation	362.791	300.112	342.023	369.091	348.136	222.496	312.131
																		NC siRNA	0	0.25	0.5	1	2	6	9
NC siRNA	0	0.25	0.5	1	2	6	9		NC siRNA	0	0.25	0.5	1	2	6	9		Rep 1	70	64	83	73	77	66	73
Rep 1	2569	1510	984	343	112	93	37		Rep 1	708	849	1018	803	812	650	526		Rep 2	0	33	83	0	90	87	54
Rep 2	NaN	1526	988	NaN	158	67	57		Rep 2	962	872	943	NaN	982	570	735		Rep 3	114	125	125	120	113	113	124
Rep 3	2195	1532	1400	642	243	61	92		Rep 3	1158	1312	1479	1477	1183	1100	1059		Rep 4	62	64	100	104	235	117	112
Rep 4	2215	1698	1477	671	166	102	49		Rep 4	1153	1231	1311	1278	1267	1340	1057		Total Cells:	246	286	391	297	515	383	363
Average	2326.33	1566.5	1212.25	552	169.75	80.75	58.75		Average	995.25	1066	1187.75	1186	1061	915	844.25
Standard Deviation	210.393	88.1571	263.14	181.579	54.3223	19.8389	23.6414		Standard Deviation	212.125	239.768	250.822	346.29	204.583	367.015	261.15
NaN = denotes a problematic coverslip (flipped, broken, too many bubbles) resulting in the coverslip/channel being excluded

## Sheet: Fig 5 a-c
Figure 5a, Representative Trace, High Excitation
Time after Rapa + DRB (Minutes)	0	5	10	15	20	25	30	35	40	45	50	55	60	65	70	75	80	85	90	95	100	105	110	115	120
Normalized Integrated Intensity of P-body RNA	0	0.326805	0.894183	0.941057	1	0.836659	0.795873	0.740139	0.720099	0.666297	0.68859	0.677615	0.636296	0.688979	0.532381	0.583341	0.580269	0.670668	0.632158	0.605501	0.606504	0.66322	0.652089	0.614535	0.601439
Figure 5b, Representative Trace, Low Excitation
Time after Rapa + DRB (Minutes)	0	5	10	15	20	25	30	35	40	45	50	55	60	65	70	75	80	85	90	95	100	105	110	115	120
Normalized Integrated Intensity of P-body RNA	0	0.25884	0.936239	1	0.834994	0.623999	0.404887	0.378955	0.187041	0.143794	0.06638	0.0900404	0.054373	0.0544543	0.0611295	0.10098	0.0234325	0.0546622	0.0592125	0.0151588	0.0224287	-0.0579372	-0.00340813	0.0207525	0.0346561
Figure 5c, Representative Trace, Low Excitation, 200µM Arsenite
Time after Rapa + DRB (Minutes)	0	5	10	15	20	25	30	35	40	45	50	55	60	65	70	75	80	85	90	95	100	105	110	115	120
Normalized Integrated Intensity of P-body RNA	0	0.131168	0.719052	0.808019	0.858999	1	0.727853	0.672503	0.726642	0.807263	0.785584	0.828061	0.67304	0.754841	0.775797	0.825959	0.765603	0.679415	0.746929	0.917136	0.724959	0.792151	0.864295	0.801475	0.641663
Figure 5d, Averaged Traces, Light Stress
Time after Rapa + DRB (Minutes)	0	5	10	15	20	25	30	35	40	45	50	55	60	65	70	75	80	85	90	95	100	105	110	115	120
Low Excitation Condition:
Normalized Integrated Intensity	0	0.141709	0.376772	0.61423	0.730173	0.630487	0.600003	0.470946	0.471484	0.318008	0.298551	0.260145	0.232753	0.148667	0.160704	0.0983625	0.0791408	0.0397174	0.050856	0.0156112	0.0232595	0.0263801	0.0608196	0.0197584	0.022733
Standard Deviation across samples	0	0.0380569	0.10511	0.124356	0.0813029	0.0634812	0.0745494	0.0837542	0.0998873	0.080505	0.107873	0.0723825	0.07742	0.0753384	0.0984277	0.0833175	0.067966	0.036423	0.0571204	0.051259	0.042718	0.0630465	0.074445	0.0746087	0.044641
High Excitation Condition:
Normalized Integrated Intensity	0	0.275398	0.616402	0.840879	0.831266	0.752485	0.667862	0.640602	0.553	0.508948	0.479984	0.43802	0.417738	0.400791	0.343312	0.343253	0.350974	0.364646	0.331318	0.343661	0.314972	0.302776	0.327417	0.319012	0.324077
Standard Deviation across samples	0	0.0559128	0.0815119	0.0521476	0.0351296	0.0399363	0.0600697	0.060971	0.0685246	0.0675333	0.0651737	0.0673246	0.0688999	0.0660373	0.0615017	0.0607193	0.063795	0.0708152	0.0639382	0.0632945	0.0637476	0.0643963	0.0614024	0.0616463	0.0604434
Figure 5e, Averaged Traces, Arsenite Stress
Time after Rapa + DRB (Minutes)	0	5	10	15	20	25	30	35	40	45	50	55	60	65	70	75	80	85	90	95	100	105	110	115	120
No Arsenite Condition (same as Low Excitation Data):
Normalized Integrated Intensity	0	0.141709	0.376772	0.61423	0.730173	0.630487	0.600003	0.470946	0.471484	0.318008	0.298551	0.260145	0.232753	0.148667	0.160704	0.0983625	0.0791408	0.0397174	0.050856	0.0156112	0.0232595	0.0263801	0.0608196	0.0197584	0.022733
Standard Deviation across samples	0	0.0380569	0.10511	0.124356	0.0813029	0.0634812	0.0745494	0.0837542	0.0998873	0.080505	0.107873	0.0723825	0.07742	0.0753384	0.0984277	0.0833175	0.067966	0.036423	0.0571204	0.051259	0.042718	0.0630465	0.074445	0.0746087	0.044641
100µM Arsenite Condition:
Normalized Integrated Intensity	0	0.0832668	0.299077	0.553897	0.666565	0.770377	0.789548	0.798985	0.791983	0.727395	0.680378	0.599268	0.537056	0.522662	0.429024	0.427562	0.405692	0.379152	0.348444	0.32486	0.296572	0.249208	0.243508	0.224513	0.206933
Standard Deviation across samples	0	0.027441	0.0665114	0.0945426	0.071301	0.0522884	0.0425964	0.0485308	0.0709723	0.0688901	0.0818763	0.0862806	0.0895942	0.0864257	0.0784277	0.0731447	0.0748729	0.076608	0.0738339	0.0663526	0.0673793	0.0595703	0.0580283	0.0509119	0.0558641
200µM Arsenite Condition:
Normalized Integrated Intensity	0	0.0470284	0.224843	0.425897	0.535605	0.661128	0.672672	0.731646	0.790242	0.778144	0.787441	0.819285	0.805275	0.843888	0.830728	0.807196	0.812775	0.761677	0.748578	0.754535	0.735456	0.740179	0.730068	0.684864	0.653862
Standard Deviation across samples	0	0.0108443	0.0525471	0.0661306	0.0759497	0.059402	0.0384832	0.0341883	0.0362256	0.0419179	0.0441646	0.0492325	0.0471387	0.0363482	0.043448	0.0432993	0.046821	0.0445873	0.0455121	0.0532308	0.0474889	0.0554255	0.0543652	0.0528373	0.0532037

## Sheet: Fig S1c,f,h
Supplementary Figure 1c, Direct Tethering of RNA Decay Factors
Plotted Data
	Average mCherry Knockdown (%)		STDEV mCherry Knockdown (%)
Reporter	SMG7C-Halo-MCP	SMG6PIN-Halo-MCP	SMG7C-Halo-MCP	SMG6PIN-Halo-MCP
mch-0xMS2	-5.13641	-13.8275	22.4999	35.953
mch-1xMS2	30.964	-19.924	27.3308	41.55
mch-3xMS2	68.79	-6.12221	13.672	27.7043
mch-6xMS2	81.4254	8.0452	8.54681	35.9458
mch-12xMS2	87.068	36.4062	4.84083	18.207
mch-24xMS2	71.2503	63.5096	8.12908	5.05591
Raw Flow Cytometry Data
Rep 1	mCherry Geo Mean				mCherry Knockdown (%)
Reporter	SMG7C-Halo-MCP	SMG6PIN-Halo-MCP	MCP-Halo		SMG7C-Halo-MCP	SMG6PIN-Halo-MCP
mch-0xMS2	6841	6778	7667		10.7734	11.5951
mch-1xMS2	4032	7344	8111		50.2897	9.45629
mch-3xMS2	1486	5969	6898		78.4575	13.4677
mch-6xMS2	807	4285	6440		87.4689	33.4627
mch-12xMS2	641	3419	6741		90.491	49.2805
mch-24xMS2	587	840	2552		76.9984	67.0846
Rep 2	mCherry Geo Mean				mCherry Knockdown (%)
Reporter	SMG7C-Halo-MCP	SMG6PIN-Halo-MCP	MCP-Halo		SMG7C-Halo-MCP	SMG6PIN-Halo-MCP
mch-0xMS2	4003	4605	3307		-21.0463	-39.2501
mch-1xMS2	2794	4721	3162		11.6382	-49.3042
mch-3xMS2	1062	3266	2598		59.1224	-25.7121
mch-6xMS2	564	2689	2291		75.3819	-17.3723
mch-12xMS2	376	1758	2299		83.6451	23.532
mch-24xMS2	316	367	916		65.5022	59.9345
*Knockdown Efficiency calculated by normalizing each transfection condition with SMG7C/6PIN-MCP vs MCP-Halo
Supplementary Figure 1f, Inducible Tethering with RIDR, Plotted Data
Plotted Data
Reporter	Rep 1	Rep 2	Average	Standard Dev
mch-0xMS2	4.49447	-12.7763	-4.1409	12.2123
mch-1xMS2	16.7802	16.8002	16.7902	0.0141852
mch-3xMS2	23.2781	3.94549	13.6118	13.6702
mch-6xMS2	47.9147	35.8683	41.8915	8.51808
mch-12xMS2	64.1911	52.978	58.5845	7.92886
mch-24xMS2	77.118	63.8838	70.5009	9.35796
Raw Flow Cytometry Data
Rep 1	Geometric Mean mCherry				Rep 2	Geometric Mean mCherry
Reporter	+ Rapa	+ Rapa	mCherry Knockdown (%)		Reporter	+ Rapa	+ Rapa	mCherry Knockdown (%)
mch-0xMS2	12346	12927	4.49447		mch-0xMS2	5817	5158	-12.7763
mch-1xMS2	20160	24225	16.7802		mch-1xMS2	5398	6488	16.8002
mch-3xMS2	11117	14490	23.2781		mch-3xMS2	6062	6311	3.94549
mch-6xMS2	6594	12660	47.9147		mch-6xMS2	2766	4313	35.8683
mch-12xMS2	2459	6867	64.1911		mch-12xMS2	1429	3039	52.978
mch-24xMS2	605	2644	77.118		mch-24xMS2	398	1102	63.8838
*Knockdown Efficiency calculated by normalizing each transfection condition with Rapa vs No Rapa
Supplementary Figure 1h, Rapamycin Titration KD by RIDR
Plotted Data
[Rapamycin] (nM)	mCherry KD Average	mCherry KD STDEV	Halo503 KD Avg	Halo503 KD STDEV
0.1	-2.15316	1.22825	6.19635	0.635295
1	49.1202	5.11442	8.38668	1.56552
10	72.3104	0.618802	10.3024	1.1437
100	74.5272	0.78957	5.97992	1.29631
1000	77.1974	0.406492	5.52161	2.93213
Raw Flow Cytometry Data
mCherry Knockdown Calculations									Halo503 Knockdown Calculations
	Rep 1		Rep 2		Combine				Rep 1		Rep 2		Combine
[Rapamycin] (nM)	Geometric Mean mCherry	mCherry Knockdown (%)	Geometric Mean mCherry	mCherry Knockdown (%)	mCherry KD Average	mCherry KD STDEV		[Rapamycin] (nM)	Geometric Mean Halo503	Halo503 KD (%)	Geometric Mean Halo503	Halo503 KD (%)	Halo503 KD Avg	Halo503 KD STDEV
0	1754	0	1479	0	0	0		0	261	0	316	0	0	0
0.1	1807	-3.02166	1498	-1.28465	-2.15316	1.22825		0.1	246	5.74713	295	6.64557	6.19635	0.635295
1	829	52.7366	806	45.5037	49.1202	5.11442		1	242	7.27969	286	9.49367	8.38668	1.56552
10	478	72.748	416	71.8729	72.3104	0.618802		10	232	11.1111	286	9.49367	10.3024	1.1437
100	437	75.0855	385	73.9689	74.5272	0.78957		100	243	6.89655	300	5.06329	5.97992	1.29631
1000	405	76.9099	333	77.4848	77.1974	0.406492		1000	252	3.44828	292	7.59494	5.52161	2.93213
*Knockdown Efficiency calculated by normalizing to 0 nM Rapamycin condition (No Rapa)

## Sheet: Fig S2e-f
Supplementary Figure 2e, ACTB-MBS Average Total RNA per cell								Supplementary Figure 2f, mPolR2A Average Total RNA per cell
Treatment type	Time after Treatment (hours)							Treatment type	Time after Treatment (hours)
Rapa + DRB	0	0.5	1	2	6	9		Rapa + DRB	0	0.5	1	2	6	9
Rep 1	1360	864	277	111	27	27		Rep 1	76	60	66	47	30	23
Rep 2	1402	727	215	84	NaN	28		Rep 2	46	55	54	45	NaN	18
Rep 3	1781	953	317	90	42	28		Rep 3	66	76	69	46	34	22
Rep 4	1599	718	299	NaN	46	21		Rep 4	44	39	41	NaN	23	18
Average	1535.5	815.5	277	95	38.3333	26		Average	58	57.5	57.5	46	29	20.25
Standard Deviation	194.015	113.427	44.4522	14.1774	10.0167	3.3665		Standard Deviation	15.5778	15.2425	12.7671	1	5.56776	2.62996
ACTB siRNA + DRB	0	2	6	9				ACTB siRNA + DRB	0	2	6	9
Rep 1	1360	947	49	20				Rep 1	76	54	29	24
Rep 2	1402	1046	84	18				Rep 2	46	36	27	18
Rep 3	1781	1571	382	289				Rep 3	66	43	25	23
Rep 4	1599	NaN	141	251				Rep 4	44	NaN	24	19
Average	1535.5	1188	164	144.5				Average	58	44.3333	26.25	21
Standard Deviation	194.015	335.361	150.198	145.745				Standard Deviation	15.5778	9.07377	2.21736	2.94392
DRB	0	0.5	1	2	6	9		DRB	0	0.5	1	2	6	9
Rep 1	1360	1236	1306	1636	1203	853		Rep 1	76	53	55	53	28	17
Rep 2	1402	1122	1459	819	1071	914		Rep 2	46	23	57	34	20	17
Rep 3	1781	1640	1745	1701	1641	1867		Rep 3	66	52	NaN	NaN	32	26
Rep 4	1599	1725	1708	1723	1563	1330		Rep 4	44	45	41	35	22	19
Average	1535.5	1430.75	1554.5	1469.75	1369.5	1241		Average	58	43.25	51	40.6667	25.5	19.75
Standard Deviation	194.015	296.436	208.746	435.403	275.668	468.071		Standard Deviation	15.5778	13.9613	8.7178	10.6927	5.50757	4.272
NaN = denotes a problematic coverslip (flipped, broken, too many bubbles) resulting in the coverslip/channel being excluded

[truncated: 8 more sheets: Fig S4b,d,f, Fig S6 b,d, Fig S7a-b, Fig S8d,e,i, Fig S8b,g, Fig S9a-c, Fig S9d, Fig S9e]
